# Supplementary material for: The beneficial effects of dietary restriction on learning are distinct from its effects on longevity and mediated by depletion of a neuroinhibitory metabolite
Source: PLoS Biol. 2017 Aug 1;15(8):e2002032. doi: 10.1371/journal.pbio.2002032 (PMC5538637; doi:10.1371/journal.pbio.2002032)
Supplement: S1 Table — (XLSX) [file pbio.2002032.s008.xlsx]

## Sheet: Sheet1
S1 Table. Primer sequences used for real-time qPCR, related to Fig 5.
Gene	Forward	Reverse
act-1	CCCACTCAATCCAAAGGCTA	ATCTCCAGAGTCGAGGACGA
tdo-2	TCTCACAGCCATATCAGATCC	GAAGCACGTGGTTGTATCTC
kmo-1	GAAGCTGACCTCATTCTTGC	AAAGTCAAATCTCGGAATGGTC
nkat-1	AGGAGTCGATTTGGGTAGAG	GTGAATCTGGGAATCCTTGG
