# Supplementary material for: The beneficial effects of dietary restriction on learning are distinct from its effects on longevity and mediated by depletion of a neuroinhibitory metabolite
Source: PLoS Biol. 2017 Aug 1;15(8):e2002032. doi: 10.1371/journal.pbio.2002032 (PMC5538637; doi:10.1371/journal.pbio.2002032)
Supplement: S1 Data — (XLSX) [file pbio.2002032.s009.xlsx]

## Sheet: fig 1A
Figure 1A learning index values
0 minutes conditioning	15 minutes	30 minutes	60 minutes	120 minutes	240 minutes
0.0547339	-0.0159119	0.147313	0.302762	0.387194	0.465081
0.0421771	0.0449577	0.122691	0.366011	0.314329	0.416658
-0.0475402	0.00923135	0.145229	0.441956	0.367758	0.475164

## Sheet: fig 1B
Figure 1B learning index values
	1hr conditioning						1hr starvation + 1hr condition						4hr training
wild-type	0.479121	0.479432	0.457156	0.39006	0.571058	0.355486	0.774928	0.713889	0.564994	0.845186	0.820461	0.806262	0.801859	0.695416	0.747758	0.827926	0.80485	0.769555
odr-1	0.00975845	0.225185	0.111324				0.0650075	0.119587	0.165306				0.165357	0.107087	0.249492
AWC dead	-0.0442519	-0.30862	-0.162552				-0.370348	-0.284229	0.0247137				-0.109028	-0.139098	-0.117453

## Sheet: fig 1C
Figure 1C learning index values
ad lib fed	90% ad lib	80% ad lib	70% ad lib	60% ad lib	50% ad lib
0.329032	0.358209	0.571429	0.683333	0.661017	0.729762
0.306569	0.448276	0.539394	0.580645	0.659864	0.697727
0.374233	0.546296	0.413534	0.619048	0.751773	0.571867

## Sheet: fig 1D
Figure 1D learning index values
ad lib fed	1/2 ad lib fed	1/4 ad lib fed	1/8 ad lib fed	1/16 ad lib fed	1/32 ad lib fed	fasted
0.359772	0.509652	0.537187	0.714428	0.815298	0.813049	0.763383
0.371996	0.487499	0.524578	0.694428	0.764709	0.701487	0.829939
0.401651	0.338212	0.479801	0.687762	0.789122	0.733	0.866309

## Sheet: fig 1E
Figure 1E learning index values
0 minutes fasted; 1hr conditioned	15 minutes fasted	30 minutes fasted	60 minutes fasted	120 minutes fasted	240 minutes fasted
0.0547339	-0.0159119	0.147313	0.302762	0.387194	0.465081
0.0421771	0.0449577	0.122691	0.366011	0.314329	0.416658
-0.0475402	0.00923135	0.145229	0.441956	0.367758	0.475164

## Sheet: fig 1F
Figure 1F learning index values
wild-type	nmr-1	nmr-2	glr-4
0.462712	0.104264	-0.0893677	0.133847
0.262761	0.056985	-0.234822	0.166998
0.553578	0.121437	0.0151778	0.174884
0.426696		0.139125	-0.107678
0.365029		-0.0223142	0.231143
0.464066		0.00041572	0.00141273

## Sheet: fig 1G
Figure 1G learning index values
wild-type	nmr-1	nmr-1;[Pnmr-1::nmr-1] +	nmr-1;[Pnmr-1::nmr-1] -	nmr-1;[Pcex-1::nmr-1] +	nmr-1;[Pcex-1::nmr-1] -	nmr-1;[Prig-3::nmr-1] +	nmr-1;[Prig-3::nmr-1] -
0.352794	0.115095	0.209379	-0.0934321	0.326626	-0.357487	0.0487805	0.152598
0.408324	0.135683	0.427994	-0.0458514	0.193081	0.242254	0.345454	0.15598
0.481992	-0.0099051	0.179409	0.187123	0.369223	0.317242	0.0888889	0.17449
0.361163	-0.0573088	0.438095	-0.182353	0.60625	0.137269	0.111111	-0.0863554
0.545187	-0.0863554	0.509524	-0.0272727	0.438318	0.139144	0.269231	0.120207
0.520461	0.120207	0.246875	-0.133333	0.523529	0.166843	0.0323505	-0.0579026
0.506262	-0.0124635				0.116277	0.0392132	0.00192646
	0.145195				0.0917255	0.0133028	-0.118073
	0.0600152				0.202837
	0.121761
	0.356387
	0.216976

## Sheet: fig 1H
Figure 1H fluorescence intensity data
time (s)	fed								fasted; refed								fed; conditioned								fasted; conditioned
-5	0.086036	0.0264322	-0.0758893		0.0179376				-0.0465686	-0.0400899	-0.0317122	0.00959459	-0.00575178	-0.0238166	-0.00880946	-0.0220483	0.0960258	-0.0170537	0.0316096	0.0561528	-0.0696211						-0.0206781		0.0428021	-0.0773496
-4.5	0.0882714	0.0229218	-0.0805236		0.00929491				-0.086502	-0.0410393	-0.0471829	0.015715	-0.00506865	-0.0106095	-0.0257716	-0.0964751	0.0023869	0.00699874	-0.00796885	0.114452	-0.0654039						-0.0638789		0.0128684	-0.0244028
-4	0.0821613	0.0268568	-0.1094		0.00651223				-0.0793531	-0.049026	-0.0809169	0.0127878	-0.00248796	0.00305293	-0.0361159	0.0263999	-0.00483758	0.016791	0.0183175	0.105353	-0.068352						-0.116784		0.0371323	-0.0587557
-3.5	0.0836515	0.0292065	-0.0582677		0.00376229				-0.0771749	-0.0526005	-0.0481324	0.00813103	-0.00726983	0.0306815	-0.0479379	0.0207979	0.0595545	0.0112433	0.0121369	0.101019	-0.069953						-0.00948369		0.0376325	-0.0174405
-3	0.0667369	0.0127162	-0.0670715		0.00680687				-0.0729302	-0.0481883	-0.0894063	-0.00641594	-0.011065	0.0262791	-0.0871949	0.0100863	0.0399402	0.0184664	-0.0180962	0.0968214	-0.0883056						0.139579		0.0400923	-0.031782
-2.5	0.061521	-0.0235908	-0.0652121		-0.00651727				-0.0710313	-0.0414303	-0.205018	0.0189525	-0.0109132	0.0197515	-0.0501867	-0.0787456	-0.00127769	0.00979121	-0.0467282	0.10465	-0.0906875						0.0938482		0.0295863	-0.0209008
-2	0.0610739	-0.0488004	-0.0689167		-0.013032				-0.0655579	-0.0522654	-0.0495845	0.0146062	-0.00385421	0.0163359	-0.0280846	-0.137474	-0.0239632	0.0139241	-0.0110219	0.0600185	-0.0952952						0.0344622		0.0469295	-0.000555872
-1.5	0.0629367	0.0502829	-0.0900739		-0.00727023				-0.0629888	-0.0470712	-0.0579063	0.0187751	-0.0158468	0.00259751	-0.010223	0.00165255	0.017499	0.0269555	-0.00424557	0.0870203	-0.131122						-0.000715296		0.037299	-0.00234856
-1	0.0192718	-0.0369529	-0.10478		-0.0159784				-0.0710313	-0.0383026	-0.0311537	0.0241416	-0.0208564	-0.00787705	-0.0106727	0.00448433	0.00933216	0.0391307	-0.0387232	0.076204	-0.172552				0.0700817		-0.0640349		0.0149113	-0.0043497
-0.5	-0.136611	-0.0463516	-0.0602679		-0.0220675				-0.0483	-0.0443346	-0.0286963	0.0264921	-0.0114445	-0.0183516	-0.0143992	-0.00438039	-0.0655301	0.0236046	-0.0112081	0.116404	-0.190982				0.00649304		-0.0317859	-0.112267	0.0327964	-0.00668436
0	0.104217	0.0790171	0.0038937	0.0170618	0.0100479	0.0605369			0.147793	0.0186653	0.0372637	0.0274235	0.00441917	0.00965645	0.00320536	0.0501623	0.0841246	0.0267321	0.00655195	0.106095	-0.159373				0.107123	0.143703	0.0931377	0.00999489	0.0608124	0.0159118
0.5	0.0897616	0.152905	0.100552	0.0507205	0.0033367	0.0616906			0.36159	0.144553	0.168569	0.0555417	0.0378922	0.0882157	0.0432333	0.0476383	0.108381	0.0641884	0.205785	0.0988909	0.0856731				0.146513	0.139045	0.130845		0.110716	0.132812
1	0.109135	0.247572	0.227903	0.105525	0.0178721	0.295282			0.484351	0.371029	0.355502	0.0552756	0.170646	0.186585	0.166658	0.261684	0.0966541	0.239108	0.514705	0.0792302	0.283608				0.192683	0.167339	0.105614		0.223947	0.364485
1.5	0.0853654	0.4885	0.36627	0.119978	0.0145984	0.261259			0.479882	0.618895	0.421295	0.0610412	0.339074	0.339605	0.372966	0.399026	0.151797	0.659839	0.861641	0.10879	0.544722				0.238038	0.168407	0.093051		0.4043	0.66499
2	0.102578	0.360555	0.464392	0.0596583	0.0105062	0.417281			0.438497	0.677986	0.417385	0.0529694	0.516914	0.318049	0.477823	0.36012	0.192492	1.25069	0.859891	0.14364	0.737874				0.325658	0.160213	0.223035	0.532771	0.612877	0.943023
2.5	0.0757531	0.350675	0.570671	0.180189	0.0560767	0.595027			0.397111	0.546568	0.375776	0.0402851	0.672893	0.313115	0.634722	0.330448	0.25814	1.60715	0.72697	0.309868	0.780573				0.295278	0.15967	0.235789	0.865271	0.879862	1.13021
3	0.0618191	0.308395	0.605914	0.304752	0.0926444	0.746852			0.360361	0.631629	0.290939	0.0249399	0.628718	0.22317	0.626884	0.265317	0.487229	1.48477	0.718369	0.621374	0.691075				0.296715	0.135509	0.309956	1.1292	1.1852	1.19571
3.5	0.0721019	0.277085	0.553881	0.286069	0.0859005	0.691105			0.312497	0.591082	0.310654	0.0185977	0.536269	0.20169	0.558264	0.240385	0.864263	1.33103	0.6757	0.867826	0.588632				0.30419	0.184795	0.317096	1.36083	1.24053	1.07368
4	0.0675566	0.234592	0.475351	0.10341	0.0760465	0.645545			0.268542	0.570863	0.273625	0.0266252	0.460214	0.142334	0.459319	0.217176	0.877246	1.25083	0.687838	1.09487	0.476876				0.374176	0.291982	0.254781	1.67355	1.15164	1.13026
4.5	0.048183	0.324446	0.379806	0.0022381	0.124203	0.517606			0.202582	0.533555	0.265973	0.0427688	0.390004	0.117362	0.437088	0.17316	0.66655	1.06307	0.65861	1.12711	0.360318				0.523492	0.516282	0.210194	1.90825	1.13384	1.0851
5	0.0275428	0.302931	0.30577	0.105503	0.0688116	0.472979			0.20275	0.485691	0.24609	0.0573601	0.328751	0.0874566	0.341612	0.154754	0.725183	0.853152	0.656041	0.989558	0.280621				0.687639	0.902535	0.312209	1.80499	1.06839	0.998305
5.5	0.0208366	0.311056	0.225889	0.31491	0.0801714	0.385223			0.171474	0.461842	0.206995	0.0782492	0.287384	0.0725038	0.270872	0.126867	0.632521	0.640962	0.589878	0.854432	0.228159				0.71203	1.21741	0.565019	1.84296	0.971331	0.969622
6	0.0715058	0.298444	0.164967	0.2719	0.162768	0.413035			0.137963	0.431962	0.214423	0.0735037	0.245106	0.0517824	0.281281	0.127606	0.57483	0.498509	0.536933	0.768604	0.188018				0.734313	1.35284	1.19073	1.56546	0.878153	1.01331
6.5	0.0598072	0.286172	0.123681	0.359054	0.366919	0.300633			0.129529	0.398117	0.185995	0.0707539	0.194403	0.0467728	0.198848	0.116956	0.553576	0.463287	0.408964	0.666923	0.133644				0.71687	1.27937	1.37571	1.45947	0.809864	0.974541
7	0.0270212	0.284757	0.0786198	0.361954	0.477702	0.323707			0.129697	0.391414	0.137349	0.19631	0.170342	0.0403211	0.212533	0.105259	0.432051	0.386289	0.385061	0.5965	0.13872				0.668831	1.10176	1.48515	1.25258	0.745536	0.944315
7.5	0.113233	0.184711	0.0423202	0.364199	0.446307	0.294766			0.110596	0.375497	0.145224	0.393448	0.136414	0.063016	0.198462	0.10883	0.46409	0.303484	0.333605	0.5161	0.108848				0.579725	0.929148	1.45413	1.15375	0.810406	0.923053
8	0.296313	0.255895	0.0228393	0.296838	0.421164	0.242162			0.0840109	0.344779	0.140197	0.639549	0.116072	0.0533764	0.26162	0.0798961	0.389402	0.407884	0.329249	0.400323	0.0812412				0.505259	0.815764	1.33808	0.986355	0.779013	0.872024
8.5	0.385283	0.234125	0.0079082	0.276892	0.450235	0.223727			0.0759125	0.314787	0.130535	0.893101	0.108785	0.0287839	0.297601	0.0741094	0.413589	0.496685	0.290303	0.275837	0.0480308				0.452476	0.688828	1.16931	0.862915	0.695424	0.836129
9	0.395118	0.227458		0.211057	0.430233	0.199376			0.0771971	0.284572	0.120258	1.04602	0.105218	0.0364501	0.303769	0.0810042	0.35314	0.496275	0.262751	0.354226	0.00125119				0.459089	0.478236	0.931022	0.842766	0.660112	0.811031
9.5	0.320754	0.224004		0.118583	0.357163	0.216338			0.0676466	0.273681	0.11417	0.957276	0.0649136	0.0331104	0.259372	0.0864831	0.298974	0.463957	0.199008	0.325253					0.451973	0.406697	0.844083	0.799025	0.653483	0.779138
10	0.229549	0.222079		0.111214	0.30259	0.155068			0.041285	0.252402	0.0975827	0.88188	0.0550462	0.0194479	0.212212	0.0624744	0.244738	0.430671	0.227864	0.296572					0.430026	0.42466	0.636015	0.744373	0.574563	0.753707
10.5	0.263229	0.220961		0.132861	0.248835	0.159904			0.034136	0.217551	0.105011	0.809589	0.0455584	0.0211177	0.219536	0.0362496	0.251858	0.344291	0.224215	0.254224					0.453099	0.38679	0.68996	0.692418	0.539502	0.729068
11	0.204364	0.202885		0.171643	0.283176	0.189311			0.0283275	0.222019	0.0875854	0.723504	0.0426741	0.0126926	0.215296	0.0411745	0.196261	0.333009		0.208577					0.56051	0.318227	0.670223	0.669323	0.505357	0.682291
11.5	0.212038	0.190797		0.21485	0.272471	0.211011			-0.00562984	0.206492	0.0679258	0.664474	0.0378922	0.0143624	0.216003	0.0276311	0.199786	0.273288		0.224235					0.548338	0.308947	0.550879	0.574	0.503731	0.649606
12	0.167256	0.206438		0.215417	0.250079	0.204629			0.0145882	0.173484	0.0148675	0.651967	0.0372091	0.00707576	0.174754	0.0396354	0.164082	0.216694		0.184504					0.718571	0.280724	0.616053	0.55974	0.486972	0.625301
12.5	0.143486	0.1998		0.160874	0.200121	0.172791			0.0208994	0.173372	0.0617822	0.594489	0.0253683		0.161904	0.0143956	0.100319	0.165201		0.21541					0.721997	0.260834	0.561346	0.456636	0.452202	0.610042
13	0.0904323	0.191165		-0.0192999	0.21171	0.182291				0.168681	0.0107345	0.552844	0.0132998		0.130871	0.00903982	0.184465	0.128303		0.216699					0.638594	0.239702	0.54996	0.60255	0.392918	0.585278
13.5	0.133352	0.185234		0.155163	0.209157	0.158701				0.167843		0.521044			0.124574	-0.167947	0.143456	0.110729		0.181731					0.716846	0.229441	0.599278	0.648926	0.403758	0.535166
14	0.12456	0.171957		0.293481	0.182771	0.150036				0.154774		0.488447			0.111981	0.0554565	0.158463	0.159244		0.209221					0.798261	0.277572	0.440754	0.674035	0.338804	0.545213
14.5	0.119344	0.156373		0.257512	0.26098	0.132264				0.150194		0.484411			0.120591	0.0313248	0.123458	0.267777		0.202681					0.899418	0.431069	0.498407	0.679429	0.303075	0.587279
15	0.122622	0.173939		0.228845	0.170265	0.124163				0.145056		0.455628			0.118085	0.05441	0.131694	0.292761		0.189482					0.866905	1.18341	0.611045	0.583207	0.271307	0.575564
15.5	0.086334	0.165149		0.157735	0.101582	0.0784809				0.133216		0.402496			0.0886584	0.0605045	0.128519	0.276192		0.188213					0.810767	1.08585	0.623105	0.565196	0.200934	0.578941
16	0.100044	0.150598		0.0970447	0.0906474	0.0687111				0.110093		0.371095			0.0381576	0.0710313	0.0570416	0.255416		0.170134					0.776721	0.88058	0.772151	0.582587	0.195931	0.549466
16.5	0.0961698	0.157038		0.0484969	0.0988645	0.0100679				0.11875		0.298183			0.0227375	0.0646906	0.164885	0.246704		0.154788					0.597144	0.7146	0.780503	0.53925	0.217777	0.532206
17	0.100268	0.15408		0.0956495	0.1134	0.00248277				0.0912157		0.274012			0.0526781	0.080327	0.14377	0.261857		0.157404					0.496226	0.610722	0.731411	0.333506	0.186551	0.532748
17.5	0.0928167	0.147073		0.0524208	0.148822					0.106966		0.242701			0.0582037	0.0665374	0.124575	0.200088		0.158303					0.34576	0.525824	0.834396	0.206687	0.183674	0.529454
18	0.0874517	0.147625		0.156471	0.178744					0.0968008		0.219993			0.020039	0.0573033	0.156858	0.106596		0.130344					0.284208	0.308264	0.793483	0.215057	0.14386	0.525994
18.5	-0.0320681	0.147116		0.278134	0.159036					0.0993699		0.185622			0.0356518	0.0823585	0.131031	0.093081		0.144929					0.2936	0.278693	0.685576	0.295934	0.152406	0.468378
19	0.0607758	0.133909		0.267561	0.141063					0.0974151		0.163979			0.026978	0.0749712	0.166107	0.0335457		0.135303					0.234229	0.347028	0.661437	0.272251	0.141775	0.514946
19.5	0.0402846	0.127356		0.20589	0.19377					0.0812742		0.14646			0.0270423	0.0719547	0.053028			0.0947323					0.191341	0.315478	0.746989	0.2229	0.135897	0.467878
20	0.0468418	0.131475		0.177856	0.240225					0.0870827		0.153689			0.026721	0.0637672	0.146423			0.135342					0.155498	0.521675	0.857339	0.235795	0.128226	0.449826

## Sheet: fig 1I
Figure 1I fluorescence intensity data
fed	fasted, refed	fed, conditioned	fasted, conditioned
0.0518505	2.0303	3.01385	5.06464
0.146969	3.06563	7.47257	17.5029
0.901537	1.81394	3.72175	11.6718
1.617	3.20085	2.78385	10.3234
0.173279	5.26207	2.83382	15.0987
1.07345	0.114872	2.47132	13.2537
2.31561		3.78464
0.251668
0.327559
0.480965

## Sheet: fig 1J
Figure 1J learning index values
wild-type	pkc-1 (gf) tg	pkc-1(gf) non-tg	unc-103(gf) tg	unc-103(gf) non-tg
0.328012	0.566372	0.410329	-0.138631	0.272632
0.327515	0.666667	0.146763	-0.0845775	0.250701
0.294845	0.37234	0.307765	0.14207	0.423576
0.30567	0.677778	0.037739	-0.0388952	0.463892
0.436617	0.594595	0.398316	-0.00585176
	0.343284	0.294149	0.15485
	0.478723		0.138854
	0.568627		0.044361
	0.617647

[truncated: 40 more sheets: fig 2B, fig 2C, fig 2D, fig 2E, fig 2F, fig 2G, fig 3A, fig 3B, fig 3C, fig 3D, Fig 4A, Fig 4B, fig 4C, fig 4D, Fig 4E, Fig 4F, Fig 4G, Fig 4H, fig 5D, Fig 5E …]
